# Supplementary material for: Genomic Characterization of Local Croatian Sheep Breeds-Effective Population Size, Inbreeding & Signatures of Selection
Source: Animals (Basel). 2024 Jun 29;14(13):1928. doi: 10.3390/ani14131928 (PMC11240672; doi:10.3390/ani14131928)
Supplement: Supplementary file 1 [file animals-14-01928-s001.zip]

Archive with 1 entries (1 files):
- animals-3069804-supplementary.xlsx
