# Supplementary material for: Genomic Characterization of Local Croatian Sheep Breeds-Effective Population Size, Inbreeding & Signatures of Selection
Source: Animals (Basel). 2024 Jun 29;14(13):1928. doi: 10.3390/ani14131928 (PMC11240672; doi:10.3390/ani14131928)
Supplement: Supplementary file 1 [file animals-14-01928-s001.zip › animals-3069804-supplementary.xlsx]

## Sheet: Table S1
	Table S1. Information about sampling of Istrian sheep (IS) and Pag sheep (PS) before pruning
	Num	Owner/Flock	Place	Latitude	Longitude	Number of animals	Breed
	1	Flock1	Istrian Peninsula	44.9373	13.8716	192	IS
	2	Flock2	Istrian Peninsula	44.9656	13.8906	189	IS
	3	Flock3	Istrian Peninsula	45.0132	13.8487	189	IS
	4	Flock4	Istrian Peninsula	45.4238	14.0105	160	IS
	5	Flock5	Istrian Peninsula	45.3158	13.6301	158	IS
	6	Flock6	Istrian Peninsula	44.9263	13.9157	85	IS
	7	Flock7	Istrian Peninsula	44.982	14.0426	71	IS
	8	Flock8	Istrian Peninsula	44.9002	13.9272	61	IS
	9	Flock9	Istrian Peninsula	45.0671	13.8586	51	IS
	10	Flock10	Istrian Peninsula	45.1562	13.7534	42	IS
	11	Flock11	Istrian Peninsula	45.0641	13.8827	27	IS
	12	Flock12	Istrian Peninsula	45.1145	13.9538	26	IS
	13	Flock13	Istrian Peninsula	45.033	13.9467	26	IS
	14	Flock14	Istrian Peninsula	45.0873	14.0007	15	IS
	15	Flock15	Istrian Peninsula	45.082	13.8287	11	IS
	16	Flock1	Pag Island	44.4798	14.9446	252	PS
	17	Flock2	Pag Island	44.4824	14.9382	146	PS
	18	Flock3	Pag Island	44.4098	15.0597	134	PS
	19	Flock4	Pag Island	44.5118	14.9487	129	PS
	20	Flock5	Pag Island	44.6001	14.8358	116	PS
	21	Flock6	Pag Island	44.6001	14.8358	113	PS
	22	Flock7	Pag Island	44.5482	14.9396	111	PS
	23	Flock8	Pag Island	44.5252	14.9268	108	PS
	24	Flock9	Pag Island	44.4761	14.9487	103	PS
	25	Flock10	Pag Island	44.4486	15.0632	101	PS
	26	Flock11	Pag Island	44.5902	14.8522	100	PS
	27	Flock12	Pag Island	44.4178	15.075	98	PS
	28	Flock13	Pag Island	44.517	14.9277	97	PS
	29	Flock14	Pag Island	44.4022	15.071	90	PS
	30	Flock15	Pag Island	44.4855	14.9336	83	PS
	31	Flock16	Pag Island	44.387	15.1427	79	PS
	32	Flock17	Pag Island	44.4769	14.9596	74	PS
	33	Flock18	Pag Island	44.5428	14.892	62	PS
	34	Flock19	Pag Island	44.4901	14.9562	60	PS
	35	Flock20	Pag Island	44.395	15.1093	51	PS
	36	Flock21	Pag Island	44.5312	14.9628	51	PS
	37	Flock22	Pag Island	44.4855	14.9327	50	PS
	38	Flock23	Pag Island	44.4913	14.9646	45	PS
	39	Flock24	Pag Island	44.5056	14.9537	44	PS
	40	Flock25	Pag Island	44.4906	14.9561	42	PS
	41	Flock26	Pag Island	44.5273	14.907	42	PS
	42	Flock27	Pag Island	44.487	14.923	39	PS
	43	Flock28	Pag Island	44.5021	14.974	37	PS
	44	Flock29	Pag Island	44.5917	14.8504	36	PS
	45	Flock30	Pag Island	44.5054	14.931	32	PS
	46	Flock31	Pag Island	44.491	14.9556	28	PS
	47	Flock32	Pag Island	44.4054	15.0667	29	PS

## Sheet: Table S2
	Table S2. QTL enrichment results for the Istrian sheep (IS)
	QTL	CHR	N_QTLs	N_QTLs_db	Total_annotated_QTLs	Total_QTLs_db	P-value	adj.pval	QTL_type
	Fat weight in carcass	6	4	6	19	274	0.00023106	0.00138636	Meat and Carcass
	Total fat area	6	3	4	19	274	0.0010924	0.00327721	Meat and Carcass
	Bone area	6	4	12	19	274	0.00579692	0.0115938	Meat and Carcass
	Dressing percentage	6	1	1	19	274	0.0693431	0.0932461	Meat and Carcass
	Total bone	6	2	7	19	274	0.0777051	0.0932461	Production
	Body weight	6	5	46	19	274	0.196507	0.196507	Production

## Sheet: Table S3
	Table S3. Functional annotation of five genes in Istrian sheep (IS)
	Category	Term	Count	P-value	Gene
	Gene Ontology
	GOTERM_BP_ALL	GO:0009605~response to external stimulus	3	0.01	PKD2, SPP1
	GOTERM_BP_ALL	GO:0042592~regulation of homeostatic process	2	0.02	PKD2, SPP1
	GOTERM_BP_ALL	GO:0065008~regulation of biological quality	3	0.03	PIGY, PKD2, SPP1
	GOTERM_MF_ALL	GO:0004842u~biquitin-protein transferase activity	2	0.065	HERC3
	GOTERM_MF_ALL	GO:0019787~ubiquitin-like protein transferase activity	2	0.068	HERC3
	Pathways
	KEGG_PATHWAY	oas04512~ECM-receptor interaction	1	0.0253	SPP1
	KEGG_PATHWAY	oas04620~toll-like receptor signaling pathway	1	0.0312	SPP1
	KEGG_PATHWAY	oas04371~apelin signaling pathway	1	0.036	SPP1
	KEGG_PATHWAY	oas04120~ubiquitin mediated proteolysis	1	0.0388	HERC3
	KEGG_PATHWAY	oas04510~focal adhesion	1	0.0538	SPP1
	KEGG_PATHWAY	oas05165~human papillomavirus infection	1	0.0952	SPP1
	KEGG_PATHWAY	oas04151~PI3K-Akt signaling pathway	1	0.1005	SPP1
	Protein Domains
	SUPFAM	SSF50985:RCC1/BLIP-II	2	0.00595253	ENSOARG00020023567 (novel gene), HERC3
	SUPFAM	SSF56204:Hect, E3 ligase catalytic domain	2	0.0070942	ENSOARG00020023567 (novel gene), HERC3
	SMART	SM00119:HECTc	2	0.00554016	ENSOARG00020023567 (novel gene), HERC3
	PROSITE	PS00626:RCC1_2	2	0.00505755	ENSOARG00020023567 (novel gene), HERC3
	PROSITE	PS50012:RCC1_3	2	0.00638529	ENSOARG00020023567 (novel gene), HERC3
	PROSITE	PS50237:HECT	2	0.00797683	ENSOARG00020023567 (novel gene), HERC3
	PRINTS	PR00633:RCCNDNSATION	2	0.00881959	ENSOARG00020023567 (novel gene), HERC3
	PFAM	PF00415:RCC1	2	0.0052294	ENSOARG00020023567 (novel gene), HERC3
	PFAM	PF00632:HECT	2	0.00704319	ENSOARG00020023567 (novel gene), HERC3
	INTERPRO	IPR000408:Reg_chr_condens	2	0.00622095	ENSOARG00020023567 (novel gene), HERC3
	INTERPRO	IPR009091:RCC1/BLIP-II	2	0.00673791	ENSOARG00020023567 (novel gene), HERC3
	INTERPRO	IPR035983:Hect_E3_ubiquitin_ligase	2	0.00802931	ENSOARG00020023567 (novel gene), HERC3
	INTERPRO	IPR000569:HECT_dom	2	0.00802931	ENSOARG00020023567 (novel gene), HERC3
	GENE3D	2.130.10.30:Regulator of chromosome condensation 1/beta-lactamase-inhibitor protein II	2	0.00546268	ENSOARG00020023567 (novel gene), HERC3
	GENE3D	3.30.2160.10:Hect, E3 ligase catalytic domain	2	0.00611669	ENSOARG00020023567 (novel gene), HERC3
	GENE3D	3.30.2410.10:Hect, E3 ligase catalytic domain	2	0.00677038	ENSOARG00020023567 (novel gene), HERC3
	GENE3D	3.90.1750.10:Hect, E3 ligase catalytic domains	2	0.00677038	ENSOARG00020023567 (novel gene), HERC3
